# Supplementary material for: 2-(4-Amino­pyridinio)acetate
Source: Acta Crystallogr Sect E Struct Rep Online. 2009 Mar 25;65(Pt 4):o857. doi: 10.1107/S1600536809009258 (PMC2968961; doi:10.1107/S1600536809009258)
Supplement: Supplementary file 2 [file e-65-0o857-Isup2.hkl]

# 
# h,k,l, Fc-squared, Fo-squared, sigma(Fo-squared) and status flag 
# 
data_I
_shelx_title ' 1 in P2(1)/c' 
_shelx_refln_list_code          4 
_shelx_F_calc_maximum      111.59 
_exptl_crystal_F_000       320.00 
_reflns_d_resolution_high  0.7700 
 
loop_ 
 _symmetry_equiv_pos_as_xyz 
 'x, y, z' 
 '-x, y+1/2, -z+1/2' 
 '-x, -y, -z' 
 'x, -y-1/2, z-1/2' 
 
_cell_length_a     8.9766 
_cell_length_b     9.0555 
_cell_length_c     8.9886 
_cell_angle_alpha  90.000 
_cell_angle_beta  106.567 
_cell_angle_gamma  90.000 
 
_shelx_F_squared_multiplier     1.000 
 
loop_ 
 _refln_index_h 
 _refln_index_k 
 _refln_index_l 
 _refln_F_squared_calc 
 _refln_F_squared_meas 
 _refln_F_squared_sigma 
 _refln_observed_status 
   2   0   0        2.49        1.36      0.68 o 
   3   0   0      160.95      185.34      3.19 o 
   4   0   0        2.51        3.62      0.95 o 
   5   0   0      978.82     1063.07     15.31 o 
   6   0   0      221.99      214.86      5.81 o 
   7   0   0       13.17       19.17      3.79 o 
   8   0   0      616.93      569.81     29.38 o 
   9   0   0       32.39       43.76      7.84 o 
  10   0   0       42.37       47.00     10.74 o 
  11   0   0        1.66       16.36      8.48 o 
   1   1   0       18.84       26.88      0.36 o 
   2   1   0      265.16      270.41      4.28 o 
   3   1   0      206.93      181.23      2.18 o 
   4   1   0     1599.29     1684.78     13.39 o 
   5   1   0      178.03      179.71      3.43 o 
   6   1   0       44.98       48.06      2.02 o 
   7   1   0       21.93       38.88      4.32 o 
   8   1   0       73.77       67.56      4.91 o 
   9   1   0        0.06        2.34      2.86 o 
  10   1   0        5.10        1.97      3.34 o 
  11   1   0        0.27       -1.85      4.17 o 
   0   2   0        3.07        1.59      0.85 o 
   1   2   0      261.85      215.19      3.82 o 
   2   2   0      232.96      264.22      4.38 o 
   3   2   0      138.08      131.64      2.74 o 
   4   2   0       82.51       89.53      1.89 o 
   5   2   0       13.65       16.98      1.10 o 
   6   2   0       55.11       55.36      3.69 o 
   7   2   0       77.41       68.49      3.35 o 
   8   2   0       32.00       32.47      3.50 o 
   9   2   0       23.50       30.97      4.52 o 
  10   2   0        0.03        3.30      3.79 o 
   1   3   0      162.87      160.62      2.13 o 
   2   3   0       83.80       91.35      1.68 o 
   3   3   0      327.82      336.75      4.24 o 
   4   3   0       59.00       67.58      2.46 o 
   5   3   0      102.62       97.37      2.69 o 
   6   3   0        1.31        0.38      1.45 o 
   7   3   0      196.28      196.96      5.90 o 
   8   3   0        3.58        7.43      3.16 o 
   9   3   0        2.12       -2.67      3.15 o 
  10   3   0        9.75       15.44      5.04 o 
   0   4   0      395.18      409.31      6.95 o 
   1   4   0        1.54        2.55      0.72 o 
   2   4   0        7.89        6.93      1.03 o 
   3   4   0      258.90      267.30      3.96 o 
   4   4   0        6.94        7.32      1.56 o 
   5   4   0      290.31      283.50      5.00 o 
   6   4   0        4.98        4.05      1.65 o 
   7   4   0       76.70       73.88      3.97 o 
   8   4   0       18.22       20.92      3.10 o 
   9   4   0        1.43        3.06      2.66 o 
  10   4   0       10.83       11.46      6.21 o 
   1   5   0      544.50      523.09      6.62 o 
   2   5   0       16.94       14.21      1.11 o 
   3   5   0      150.65      145.06      3.29 o 
   4   5   0        1.56        3.12      1.22 o 
   5   5   0      249.71      238.04      4.63 o 
   6   5   0       26.82       26.02      2.46 o 
   7   5   0      267.90      265.59      7.43 o 
   8   5   0       36.33       32.24      4.47 o 
   9   5   0        0.89       -1.34      3.30 o 
  10   5   0       14.00       16.76      9.13 o 
   0   6   0      161.62      164.55      5.09 o 
   1   6   0      169.27      178.52      3.77 o 
   2   6   0        0.41       -0.50      0.81 o 
   3   6   0       12.38       17.18      2.24 o 
   4   6   0        8.59       15.48      2.19 o 
   5   6   0       45.00       48.64      3.31 o 
   6   6   0      122.82      119.26      5.88 o 
   7   6   0      156.38      156.94      8.36 o 
   8   6   0        5.01        4.21      3.66 o 
   9   6   0        8.29       12.35      4.98 o 
   1   7   0      146.70      145.30      3.77 o 
   2   7   0        3.50        5.50      1.71 o 
   3   7   0      148.39      150.56      6.06 o 
   4   7   0        2.92        4.98      2.10 o 
   5   7   0        5.69        4.18      2.14 o 
   6   7   0        0.14        2.53      3.05 o 
   7   7   0      136.87      134.32     10.01 o 
   8   7   0       30.04       35.97      6.18 o 
   0   8   0       10.01       10.43      2.43 o 
   1   8   0       56.87       55.58      3.46 o 
   2   8   0       47.99       47.09      3.65 o 
   3   8   0       81.28       79.67      4.45 o 
   4   8   0        5.48        8.17      2.78 o 
   5   8   0      116.64      106.94      7.34 o 
   6   8   0       26.49       26.29      5.08 o 
   7   8   0        2.10       -1.61      3.18 o 
   8   8   0        0.89        3.91      4.08 o 
   1   9   0       12.97       16.02      3.04 o 
   2   9   0       55.11       57.03      4.46 o 
   3   9   0        9.13       12.49      3.42 o 
   4   9   0        1.46       -0.70      2.06 o 
   5   9   0       60.70       63.58      6.55 o 
   6   9   0       14.94       25.82      5.73 o 
   7   9   0       22.99       19.18      5.41 o 
   0  10   0        2.84       -3.60      4.75 o 
   1  10   0        7.57       13.96      3.77 o 
   2  10   0       52.08       51.25      4.98 o 
   3  10   0        0.73       -2.96      2.96 o 
   4  10   0        5.72        8.32      3.36 o 
   5  10   0        0.81       -2.56      4.04 o 
   1  11   0        0.61       -2.54      3.80 o 
   2  11   0       65.27       68.10      7.54 o 
   3  11   0        3.93        2.85      4.01 o 
 -11   1   1        4.60        4.82      4.03 o 
 -10   1   1       19.46       25.93      5.81 o 
  -9   1   1        1.63        2.50      2.37 o 
  -8   1   1       30.37       30.72      3.76 o 
  -7   1   1        5.49       14.27      1.86 o 
  -6   1   1       78.24       84.25      3.54 o 
  -5   1   1      600.87      658.00      9.15 o 
  -4   1   1      547.82      600.34      8.60 o 
  -3   1   1        2.01        5.80      0.75 o 
  -2   1   1      388.90      378.10      5.60 o 
  -1   1   1     1909.47     1757.49     12.81 o 
   0   1   1      241.41      194.30      2.56 o 
   1   1   1       57.42       47.78      0.77 o 
   2   1   1       26.86       26.64      1.09 o 
   3   1   1       23.31       18.49      1.18 o 
   4   1   1     1512.89     1642.76     15.26 o 
   5   1   1        0.02        0.52      0.87 o 
   6   1   1      121.80      109.05      3.66 o 
   7   1   1        1.86       27.07      1.88 o 
   8   1   1       15.79       19.27      2.96 o 
   9   1   1        0.05       -0.89      2.41 o 
  10   1   1        3.09       -1.79      3.65 o 
 -11   2   1        0.57       -3.46      4.43 o 
 -10   2   1       10.04        7.61      5.92 o 
  -9   2   1       42.51       39.66      5.37 o 
  -8   2   1      146.09      115.76      4.84 o 
  -7   2   1       11.03       10.39      1.98 o 
  -6   2   1       98.30      101.86      3.40 o 
  -5   2   1      551.51      556.99      8.63 o 
  -4   2   1       11.38       14.33      1.29 o 
  -3   2   1       69.36       67.54      1.30 o 
  -2   2   1      841.53      778.83      6.25 o 
  -1   2   1     2656.27     2658.24     15.47 o 
   0   2   1    12452.84    12329.09     49.04 o 
   1   2   1     1457.23     1473.38     14.98 o 
   2   2   1      608.85      597.40      5.38 o 
   3   2   1       14.18       16.52      0.97 o 
   4   2   1        0.47       -0.81      0.81 o 
   5   2   1      151.90      144.30      4.33 o 
   6   2   1        3.47        4.40      1.21 o 
   7   2   1       33.75       37.13      3.06 o 
   8   2   1      214.04      198.69      8.17 o 
   9   2   1       87.45       85.07      6.31 o 
  10   2   1       10.62       17.63      5.32 o 
 -11   3   1        2.17        3.83      9.26 o 
 -10   3   1        7.42        5.20      3.41 o 
  -9   3   1        3.70       10.34      3.91 o 
  -8   3   1       48.20       45.42      3.83 o 
  -7   3   1      510.43      496.03     10.09 o 
  -6   3   1      109.24      103.89      3.98 o 
  -5   3   1      132.02      132.06      3.75 o 
  -4   3   1       49.20       48.68      1.46 o 
  -3   3   1        0.01        0.26      0.56 o 
  -2   3   1      290.09      282.31      3.82 o 
  -1   3   1       27.47       28.23      1.26 o 
   0   3   1      154.87      143.43      1.98 o 
   1   3   1     6515.60     6320.23     44.43 o 
   2   3   1       38.90       35.98      0.91 o 
   3   3   1      125.10      122.71      3.10 o 
   4   3   1      129.03      121.37      2.93 o 
   5   3   1      227.36      241.27      4.67 o 
   6   3   1       94.51       87.35      3.47 o 
   7   3   1       88.14       94.05      4.58 o 
   8   3   1        5.45       15.13      5.65 o 
   9   3   1        1.75       -2.27      3.27 o 
  10   3   1        8.22        3.23      5.03 o 
 -10   4   1       15.51       21.20      8.96 o 
  -9   4   1        5.41       21.68      8.78 o 
  -8   4   1       66.81       59.18      4.34 o 
  -7   4   1       27.96       41.82      3.72 o 
  -6   4   1        5.26       12.60      3.18 o 
  -5   4   1      144.22      137.49      3.11 o 
  -4   4   1       78.00       79.02      2.37 o 
  -3   4   1       36.26       30.55      1.44 o 
  -2   4   1      111.96      104.88      2.26 o 
  -1   4   1       45.85       42.63      1.40 o 
   0   4   1       46.73       48.70      2.87 o 
   1   4   1      340.35      372.40      7.68 o 
   2   4   1       12.35       11.51      1.26 o 
   3   4   1        9.19        8.81      0.83 o 
   4   4   1       74.51       71.48      2.29 o 
   5   4   1      286.36      284.10      5.93 o 
   6   4   1      340.86      307.36      6.03 o 
   7   4   1      138.03      136.10      5.44 o 
   8   4   1        2.35        6.24      3.73 o 
   9   4   1        4.06       10.05      9.70 o 
  10   4   1        1.94        4.05      4.52 o 
 -10   5   1        0.18       -2.37      5.10 o 
  -9   5   1        1.13        3.88      3.70 o 
  -8   5   1      287.57      268.88      8.37 o 
  -7   5   1      117.11      126.23      5.43 o 
  -6   5   1      187.60      189.38      6.02 o 
  -5   5   1       17.39       19.21      1.72 o 
  -4   5   1       15.56       20.54      1.83 o 
  -3   5   1      258.89      268.38      5.50 o 
  -2   5   1      269.96      264.80      4.34 o 
  -1   5   1     1105.75     1078.36     11.37 o 
   0   5   1       76.04       83.32      4.23 o 
   1   5   1        0.67        0.69      0.85 o 
   2   5   1      713.01      712.76     10.77 o 
   3   5   1      171.04      162.65      4.16 o 
   4   5   1        5.44        6.04      2.23 o 
   5   5   1      147.61      136.97      4.29 o 
   6   5   1       20.32       30.50      3.77 o 
   7   5   1      196.14      180.47      7.89 o 
   8   5   1       16.22       21.43      4.61 o 
   9   5   1        8.31        6.42      6.15 o 
  -9   6   1       22.36       31.52      5.12 o 
  -8   6   1       23.21       32.77      5.21 o 
  -7   6   1        2.00        2.40      2.97 o 
  -6   6   1      283.75      265.74      7.45 o 
  -5   6   1      156.50      159.68      4.34 o 
  -4   6   1        1.84       -0.54      1.06 o 
  -3   6   1      384.50      383.54      6.62 o 
  -2   6   1       11.57       15.55      1.85 o 
  -1   6   1       19.61       20.59      1.66 o 
   0   6   1       12.60       12.42      1.32 o 
   1   6   1        6.04        4.52      1.61 o 
   2   6   1       44.20       34.94      2.59 o 
   3   6   1       44.34       43.78      2.88 o 
   4   6   1       34.14       31.11      2.94 o 
   5   6   1      273.75      252.98      7.02 o 
   6   6   1       84.62       84.65      5.98 o 
   7   6   1       11.17       16.30      3.92 o 
   8   6   1        2.50        2.19      2.97 o 
   9   6   1        4.85        2.47      5.75 o 
  -9   7   1        2.78        8.47      5.29 o 
  -8   7   1        1.08        5.23      4.81 o 
  -7   7   1       80.88       78.06      6.28 o 
  -6   7   1       22.68       25.40      4.44 o 
  -5   7   1      236.71      237.73      7.31 o 
  -4   7   1       36.54       36.05      3.57 o 
  -3   7   1       22.45       27.81      2.31 o 
  -2   7   1      133.69      131.19      3.80 o 
  -1   7   1        0.46       -1.25      1.40 o 
   0   7   1       12.44       12.26      1.62 o 
   1   7   1       44.88       46.21      3.22 o 
   2   7   1        8.43       14.34      2.45 o 
   3   7   1       10.41       11.02      2.52 o 
   4   7   1       42.73       44.96      4.61 o 
   5   7   1      129.05      120.23      5.35 o 
   6   7   1       17.91       15.17      3.88 o 
   7   7   1        9.25       13.03      4.24 o 
   8   7   1       81.43       81.76      8.06 o 
  -8   8   1        1.08       -1.70      4.01 o 
  -7   8   1        0.72        0.06      2.68 o 
  -6   8   1       48.79       54.53      5.92 o 
  -5   8   1       54.61       55.79      4.47 o 
  -4   8   1        8.79       13.19      2.72 o 
  -3   8   1        0.00        0.12      1.56 o 
  -2   8   1       35.25       38.31      4.15 o 
  -1   8   1      164.03      172.33      4.76 o 
   0   8   1       29.29       32.96      5.63 o 
   1   8   1        1.98        6.61      2.58 o 
   2   8   1        0.07        1.07      1.74 o 
   3   8   1       47.99       47.41      3.85 o 
   4   8   1        0.04       -1.25      2.03 o 
   5   8   1        0.71        9.99      7.30 o 
   6   8   1        8.02        8.88      3.78 o 
   7   8   1       46.56       58.03      6.60 o 
  -7   9   1        3.60        6.72      3.71 o 
  -6   9   1        4.73        9.43      4.70 o 
  -5   9   1        5.64        7.19      4.38 o 
  -4   9   1        3.38       10.38      3.25 o 
  -3   9   1        0.15        2.62      2.15 o 
  -2   9   1       32.11       33.80      3.78 o 
  -1   9   1        5.20        9.70      3.07 o 
   0   9   1       44.96       46.34      3.39 o 
   1   9   1        5.45        7.79      2.94 o 
   2   9   1        0.22       -0.31      1.78 o 
   3   9   1        1.34        3.77      2.53 o 
   4   9   1       16.16       16.82      3.58 o 
   5   9   1        1.27       -3.93      3.93 o 
   6   9   1       51.71       56.63      7.20 o 
  -6  10   1       23.34       27.62      6.87 o 
  -5  10   1        6.97        6.46      3.78 o 
  -4  10   1        0.03       14.66      4.57 o 
  -3  10   1       25.99       24.63      5.04 o 
  -2  10   1       13.11       21.32      5.96 o 
  -1  10   1        6.25       11.38      5.25 o 
   0  10   1       18.39       20.78      4.57 o 
   1  10   1       20.20       17.20      4.01 o 
   2  10   1       12.67       11.19      3.44 o 
   3  10   1       19.77       25.66      5.04 o 
   4  10   1        1.33        1.09      2.67 o 
   5  10   1        3.08        2.33      4.00 o 
  -4  11   1        6.17       32.33      9.45 o 
  -3  11   1        2.72       -0.39      3.00 o 
  -2  11   1      129.44      115.72      9.10 o 
  -1  11   1        1.08        6.36      4.36 o 
   0  11   1        0.52       -0.42      2.68 o 
   1  11   1       29.79       30.34      5.16 o 
   2  11   1       12.04       10.98      4.87 o 
   3  11   1       30.53       37.26      5.99 o 
 -11   0   2       10.25        8.06      7.07 o 
 -10   0   2        0.15       -0.95      4.31 o 
  -9   0   2      318.47      272.00     14.67 o 
  -8   0   2       35.85       39.39      5.68 o 
  -7   0   2       39.15       36.81      4.57 o 
  -6   0   2       72.18       68.19      3.34 o 
  -5   0   2      805.23      811.19     10.40 o 
  -4   0   2       10.51       10.72      1.37 o 
  -3   0   2      353.18      377.24      5.18 o 
  -2   0   2     1816.50     1642.60     14.93 o 
  -1   0   2     4783.92     4436.87     37.54 o 
   0   0   2      693.50      611.23     11.25 o 
   1   0   2     2176.16     2304.24     20.41 o 
   2   0   2     1888.69     1799.90     19.46 o 
   3   0   2        4.44        2.53      1.23 o 
   4   0   2        0.16        1.91      2.41 o 
   5   0   2      168.10      163.76      5.61 o 
   6   0   2      411.15      382.14     15.58 o 
   7   0   2       77.03       87.06      4.95 o 
   8   0   2       90.57       90.17      8.85 o 
   9   0   2       43.13       25.54      6.13 o 
  10   0   2        5.79        3.57      6.16 o 
 -11   1   2       12.87        9.89      4.62 o 
 -10   1   2       19.59       19.86      4.98 o 
  -9   1   2        2.66        0.62      2.37 o 
  -8   1   2        0.43        2.73      2.34 o 
  -7   1   2      163.97      151.48      4.36 o 
  -6   1   2      128.89      126.53      4.19 o 
  -5   1   2      293.09      319.84      5.50 o 
  -4   1   2      938.94     1002.08     11.10 o 
  -3   1   2      260.21      276.63      3.32 o 
  -2   1   2      121.02      119.97      2.16 o 
  -1   1   2     1414.61     1425.69      7.45 o 
   0   1   2      567.70      504.99      6.59 o 
   1   1   2     3196.85     3131.71     18.88 o 
   2   1   2      214.47      236.62      5.97 o 
   3   1   2        2.10        0.61      0.66 o 
   4   1   2       23.90       24.91      2.41 o 
   5   1   2      405.39      418.98      6.92 o 
   6   1   2       54.85       51.78      2.73 o 
   7   1   2       25.78       25.12      2.44 o 
   8   1   2       38.53       46.97      4.14 o 
   9   1   2        1.60        1.69      3.00 o 
  10   1   2        0.86       13.39     11.92 o 
 -11   2   2       22.67       41.83      6.26 o 
 -10   2   2       18.44       16.29      4.20 o 
  -9   2   2       16.37       16.18      3.98 o 
  -8   2   2      138.83      120.66      4.46 o 
  -7   2   2      143.62      145.69      4.98 o 
  -6   2   2      195.26      192.53      5.05 o 
  -5   2   2       49.32       49.47      3.16 o 
  -4   2   2       90.40      101.11      2.71 o 
  -3   2   2       86.46       93.14      2.66 o 
  -2   2   2       77.77       71.61      1.80 o 
  -1   2   2        4.41        7.20      0.63 o 
   0   2   2     7377.89     7238.97     46.72 o 
   1   2   2      101.41      118.17      1.71 o 
   2   2   2       45.50       48.14      2.23 o 
   3   2   2      226.17      240.91      3.83 o 
   4   2   2       63.67       64.53      2.11 o 
   5   2   2     1087.65     1113.92     14.07 o 
   6   2   2       27.58       24.25      2.23 o 
   7   2   2        2.01        2.01      1.63 o 
   8   2   2       25.83       32.92      3.84 o 
   9   2   2        0.02        4.95      6.79 o 
  10   2   2        3.06       19.43      8.00 o 
 -11   3   2        0.15        1.33      3.51 o 
 -10   3   2        4.77       10.43      4.38 o 
  -9   3   2       13.63        8.46      4.72 o 
  -8   3   2       92.40       91.31      4.62 o 
  -7   3   2      115.57      131.27      4.87 o 
  -6   3   2      293.43      288.94      6.69 o 
  -5   3   2      307.11      318.07      6.18 o 
  -4   3   2      157.69      168.67      2.91 o 
  -3   3   2       84.53       94.70      2.06 o 
  -2   3   2     1680.38     1801.81     14.80 o 
  -1   3   2        8.13        8.19      0.69 o 
   0   3   2       41.30       37.35      1.74 o 
   1   3   2      862.24      911.11      9.91 o 
   2   3   2      292.23      294.51      5.63 o 
   3   3   2       12.81       13.74      1.66 o 
   4   3   2      239.87      234.43      4.42 o 
   5   3   2       18.96       18.15      1.85 o 
   6   3   2      275.09      265.59      6.19 o 
   7   3   2        5.08       11.33      2.58 o 
   8   3   2       40.41       36.63      4.54 o 
   9   3   2        0.12       -2.74      3.39 o 
  10   3   2       42.81       46.00      7.00 o 
 -10   4   2        0.14        7.84      4.19 o 
  -9   4   2       20.09       16.52      3.09 o 
  -8   4   2       56.68       60.73      4.24 o 
  -7   4   2        6.56        9.05      2.38 o 
  -6   4   2      177.19      167.27      5.16 o 
  -5   4   2        9.49       13.03      1.74 o 
  -4   4   2      265.06      289.27      4.74 o 
  -3   4   2      152.73      145.09      2.98 o 
  -2   4   2      576.34      600.85      7.58 o 
  -1   4   2      563.60      575.62      7.18 o 
   0   4   2       16.28       18.16      0.85 o 
   1   4   2      301.16      267.87      4.71 o 
   2   4   2       34.44       33.42      1.89 o 
   3   4   2       29.75       20.50      1.80 o 
   4   4   2        5.78        6.74      1.53 o 
   5   4   2      299.11      307.12      6.15 o 
   6   4   2      380.35      368.31      7.47 o 
   7   4   2       38.54       36.01      3.89 o 
   8   4   2        1.93        3.19      3.05 o 
   9   4   2       61.66       74.70      7.63 o 
 -10   5   2        0.76        4.04      7.72 o 
  -9   5   2        2.31        5.12      2.77 o 
  -8   5   2       35.87       41.60      5.80 o 
  -7   5   2      229.28      222.91      6.91 o 
  -6   5   2        2.53        1.87      1.71 o 
  -5   5   2        1.14        0.98      1.09 o 
  -4   5   2        1.47        1.64      1.02 o 
  -3   5   2        1.70        2.35      1.56 o 
  -2   5   2       25.43       34.48      4.10 o 
  -1   5   2      158.71      156.01      3.63 o 
   0   5   2       16.57       14.95      1.66 o 
   1   5   2     1082.97     1137.34     14.85 o 
   2   5   2       27.42       27.00      2.40 o 
   3   5   2        2.29        1.86      1.42 o 
   4   5   2       36.25       43.18      3.58 o 
   5   5   2       61.71       65.90      3.66 o 
   6   5   2        5.28       10.86      4.02 o 
   7   5   2        0.69       -0.24      2.36 o 
   8   5   2        2.52        0.40      2.84 o 
   9   5   2        1.40        1.07      4.60 o 
  -9   6   2        0.98        0.32      2.94 o 
  -8   6   2       34.33       37.40      4.34 o 
  -7   6   2        1.93        1.50      2.35 o 
  -6   6   2       23.97       28.97      3.72 o 
  -5   6   2       92.25       86.53      3.38 o 
  -4   6   2       16.21       17.48      1.95 o 
  -3   6   2        4.56        7.74      2.13 o 
  -2   6   2        1.36        5.28      1.61 o 
  -1   6   2      302.98      315.10      6.84 o 
   0   6   2       14.10       22.39      3.72 o 
   1   6   2        1.82        4.97      1.77 o 
   2   6   2       89.93       88.38      7.66 o 
   3   6   2        2.96        4.70      2.00 o 
   4   6   2       10.89       10.48      2.28 o 
   5   6   2       87.69       77.94      4.26 o 
   6   6   2       14.34       15.78      4.09 o 
   7   6   2       79.73       78.32      6.83 o 
   8   6   2       45.57       56.57      8.07 o 
  -9   7   2        1.04       -1.68      3.69 o 
  -8   7   2       55.85       45.05      6.27 o 
  -7   7   2        6.04        5.31      3.33 o 
  -6   7   2      121.49      127.34      6.84 o 
  -5   7   2       19.61       22.38      2.60 o 
  -4   7   2        3.36        4.35      1.71 o 
  -3   7   2       23.25       20.74      2.12 o 
  -2   7   2       31.50       28.59      2.23 o 
  -1   7   2       29.10       26.10      3.18 o 
   0   7   2      136.84      135.56      4.54 o 
   1   7   2        1.05        2.23      1.59 o 
   2   7   2      124.86      111.74      4.82 o 
   3   7   2       56.79       62.32      4.60 o 
   4   7   2       13.05       14.83      2.91 o 
   5   7   2        1.63        2.19      2.14 o 
   6   7   2       12.38       22.43      4.83 o 
   7   7   2        4.95       17.16      6.09 o 
   8   7   2       53.39       63.72      7.86 o 
  -8   8   2        2.29       -0.05      3.11 o 
  -7   8   2       85.31       82.85      7.10 o 
  -6   8   2      177.37      174.84      9.07 o 
  -5   8   2        6.54        5.98      2.47 o 
  -4   8   2        5.61       13.33      3.57 o 
  -3   8   2        3.80        3.68      2.21 o 
  -2   8   2       61.57       62.82      3.26 o 
  -1   8   2        0.55       -1.02      2.13 o 
   0   8   2       53.53       55.18      3.87 o 
   1   8   2        8.87        7.33      3.04 o 
   2   8   2        4.66        4.08      2.06 o 
   3   8   2       30.60       32.29      4.13 o 
   4   8   2        8.06        4.80      2.83 o 
   5   8   2        3.94        1.58      2.62 o 
   6   8   2        0.24        9.94      6.03 o 
   7   8   2        8.86       14.07     10.76 o 
  -7   9   2        5.13        4.95      4.15 o 
  -6   9   2       13.47       21.96      5.33 o 
  -5   9   2        0.42       -0.18      2.49 o 
  -4   9   2       75.70       76.51      5.31 o 
  -3   9   2       19.23       25.93      3.61 o 
  -2   9   2      260.93      258.22      9.94 o 
  -1   9   2       81.52       74.76      4.59 o 
   0   9   2       10.45       13.42      3.08 o 
   1   9   2        5.48        7.78      3.83 o 
   2   9   2        1.58        3.78      2.60 o 
   3   9   2        5.06        3.56      3.05 o 
   4   9   2        6.75       11.22      3.88 o 
   5   9   2        0.22       -2.45      3.48 o 
   6   9   2       28.82       50.90      8.60 o 
  -6  10   2       18.64       22.02      8.60 o 
  -5  10   2        4.28        8.05      4.54 o 
  -4  10   2       19.36       21.47      4.21 o 
  -3  10   2       32.37       34.40      5.39 o 
  -2  10   2       36.37       41.29      5.04 o 
  -1  10   2        8.41       12.18      6.41 o 
   0  10   2       20.78       21.38      4.59 o 
   1  10   2       14.75       29.07      4.33 o 
   2  10   2       27.68       36.05      4.76 o 
   3  10   2       21.22       15.82      4.10 o 
   4  10   2        0.03        3.04      3.66 o 
  -4  11   2        0.93        1.99      5.91 o 
  -3  11   2        1.52        3.95      4.21 o 
  -2  11   2        0.03        7.91      6.27 o 
  -1  11   2       16.40       26.21      4.31 o 
   0  11   2       44.95       40.49      7.93 o 
   1  11   2        4.36        1.05      3.53 o 
   2  11   2        0.13       -0.95      5.48 o 
 -11   1   3        0.82        7.47      8.05 o 
 -10   1   3        0.93        3.03      3.60 o 
  -9   1   3       52.44       56.11      5.40 o 
  -8   1   3       24.45       28.90      4.15 o 
  -7   1   3      455.91      452.48      8.54 o 
  -6   1   3       82.06       79.27      4.57 o 
  -5   1   3       57.65       70.65      4.21 o 
  -4   1   3       30.22       31.83      1.41 o 
  -3   1   3       11.11       10.59      0.86 o 
  -2   1   3     1512.20     1603.22     12.14 o 
  -1   1   3      915.88      865.38     12.35 o 
   0   1   3      237.02      231.23      3.34 o 
   1   1   3     1453.95     1497.05     11.92 o 
   2   1   3      317.81      334.06      4.64 o 
   3   1   3        0.07        0.22      0.82 o 
   4   1   3       11.39       15.25      1.67 o 
   5   1   3       95.49       98.80      3.59 o 
   6   1   3      481.42      478.73      9.04 o 
   7   1   3       43.29       45.55      3.41 o 
   8   1   3        0.72        1.56      2.43 o 
   9   1   3        0.36        5.16      5.74 o 
 -11   2   3        9.29       11.31      4.87 o 
 -10   2   3        6.74        2.61      3.52 o 
  -9   2   3       82.58       66.04      5.89 o 
  -8   2   3       59.72       52.28      3.19 o 
  -7   2   3       19.21       17.55      2.10 o 
  -6   2   3      136.00      136.08      4.05 o 
  -5   2   3        0.00        0.21      1.17 o 
  -4   2   3      456.14      494.91      5.82 o 
  -3   2   3       37.92       33.56      1.24 o 
  -2   2   3     1032.66     1027.69      9.05 o 
  -1   2   3      645.52      647.61      7.77 o 
   0   2   3     2461.78     2473.49     20.63 o 
   1   2   3      273.99      258.04      5.21 o 
   2   2   3      292.98      310.96      4.31 o 
   3   2   3        6.18        6.55      1.07 o 
   4   2   3        1.28        2.76      1.20 o 
   5   2   3        0.33        0.79      1.24 o 
   6   2   3      937.49      921.52     14.36 o 
   7   2   3       23.04       22.16      2.84 o 
   8   2   3        3.38        6.67      3.10 o 
   9   2   3        9.47       10.58      5.21 o 
 -11   3   3        0.30       -0.78      4.21 o 
 -10   3   3        0.60        0.24      2.70 o 
  -9   3   3        6.98       16.46      3.14 o 
  -8   3   3      395.53      379.87      9.02 o 
  -7   3   3       96.48      110.10      5.68 o 
  -6   3   3       14.41       20.61      2.50 o 
  -5   3   3        2.76        3.78      1.02 o 
  -4   3   3      508.65      505.10      6.70 o 
  -3   3   3      342.11      376.32      5.12 o 
  -2   3   3       10.74       17.15      1.40 o 
  -1   3   3       31.57       32.12      1.21 o 
   0   3   3        8.11       10.01      1.19 o 
   1   3   3      761.88      786.82      7.97 o 
   2   3   3      451.73      484.75      5.98 o 
   3   3   3      156.50      155.32      3.28 o 
   4   3   3      311.61      311.98      6.66 o 
   5   3   3        6.96        6.21      2.03 o 
   6   3   3        0.42        1.71      1.68 o 
   7   3   3        1.09        6.12      4.37 o 
   8   3   3       11.90       14.16      6.92 o 
   9   3   3       12.01        5.44      4.68 o 
 -10   4   3       10.07       11.87      4.23 o 
  -9   4   3        3.30        6.79      3.86 o 
  -8   4   3      171.23      160.53      6.57 o 
  -7   4   3      167.54      163.41      5.94 o 
  -6   4   3        1.89        2.20      1.57 o 
  -5   4   3       96.38       95.70      2.86 o 
  -4   4   3      103.38      100.46      2.83 o 
  -3   4   3      416.06      458.63      6.41 o 
  -2   4   3      145.26      147.61      3.52 o 
  -1   4   3      518.72      532.25      6.32 o 
   0   4   3     2081.92     2147.40     21.38 o 
   1   4   3      324.70      326.81      5.70 o 
   2   4   3       56.76       51.06      2.76 o 
   3   4   3       43.29       41.19      2.78 o 
   4   4   3        5.49        5.29      2.20 o 
   5   4   3      451.03      440.19      7.96 o 
   6   4   3       40.74       51.20      5.10 o 
   7   4   3        1.87        3.92      3.22 o 
   8   4   3        0.18        2.19      3.44 o 
   9   4   3       20.62       25.19      8.51 o 
 -10   5   3        0.93       -1.74      3.55 o 
  -9   5   3        0.87       -1.09      4.12 o 
  -8   5   3        0.48        1.09      2.42 o 
  -7   5   3       63.83       66.22      3.87 o 
  -6   5   3      305.04      293.92      7.45 o 
  -5   5   3       96.23       98.33      3.06 o 
  -4   5   3        0.13        0.57      0.96 o 
  -3   5   3       30.55       29.51      3.07 o 
  -2   5   3        6.41       10.92      1.33 o 
  -1   5   3       26.34       30.01      2.05 o 
   0   5   3        8.80        8.30      1.42 o 
   1   5   3        1.84        3.48      3.04 o 
   2   5   3        0.02        1.11      1.32 o 
   3   5   3      237.80      229.93      6.46 o 
   4   5   3       38.06       43.12      3.12 o 
   5   5   3        3.30        2.63      1.92 o 
   6   5   3        1.38        3.38      2.16 o 
   7   5   3       18.74       26.02      4.90 o 
   8   5   3        1.90        7.59      4.42 o 
 -10   6   3        1.26        5.50     12.66 o 
  -9   6   3        9.81        8.97      3.78 o 
  -8   6   3       66.86       70.13      5.29 o 
  -7   6   3       49.95       53.09      4.09 o 
  -6   6   3        7.52       12.01      2.58 o 
  -5   6   3       65.39       67.87      3.22 o 
  -4   6   3        0.65        1.40      1.27 o 
  -3   6   3       62.48       63.14      2.81 o 
  -2   6   3       29.76       28.75      1.99 o 
  -1   6   3      307.63      293.21      6.55 o 
   0   6   3       26.22       30.23      3.61 o 
   1   6   3       30.56       32.62      2.41 o 
   2   6   3        2.17        5.17      1.90 o 
   3   6   3        6.40       10.41      2.30 o 
   4   6   3        4.73       10.11      2.76 o 
   5   6   3       30.77       29.23      3.57 o 
   6   6   3        3.51        3.95      2.81 o 
   7   6   3        0.03        6.88      4.13 o 
   8   6   3       12.33       16.18      5.68 o 
  -9   7   3       15.65       11.91      5.81 o 
  -8   7   3        2.70        8.53      5.47 o 
  -7   7   3        9.21       19.14      4.17 o 
  -6   7   3       51.69       56.04      4.40 o 
  -5   7   3       19.33       22.73      2.66 o 
  -4   7   3       14.01       18.42      2.21 o 
  -3   7   3       51.24       51.00      3.09 o 
  -2   7   3       57.62       54.40      2.60 o 
  -1   7   3      635.49      622.85     11.69 o 
   0   7   3       43.19       40.87      3.16 o 
   1   7   3       59.00       62.51      5.76 o 
   2   7   3        2.12       11.95      3.87 o 
   3   7   3        0.02        0.95      2.10 o 
   4   7   3        1.89        5.96      2.58 o 
   5   7   3        1.04        0.00      2.05 o 
   6   7   3       14.51       26.44      4.20 o 
   7   7   3      161.56      161.73     10.66 o 
  -8   8   3        0.56        0.36      2.87 o 
  -7   8   3        1.81        2.38      3.57 o 
  -6   8   3        9.82       14.41      5.17 o 
  -5   8   3       32.29       35.81      4.07 o 
  -4   8   3        0.13       -0.80      1.85 o 
  -3   8   3       95.64       90.01      4.01 o 
  -2   8   3       14.32       17.95      2.69 o 
  -1   8   3       10.37       12.37      3.39 o 
   0   8   3       50.99       54.85      3.60 o 
   1   8   3       18.74       20.63      3.17 o 
   2   8   3        5.46        4.61      2.02 o 
   3   8   3        7.75        7.11      3.76 o 
   4   8   3        4.33        2.09      2.42 o 
   5   8   3        3.42        5.27      4.08 o 
   6   8   3        0.80        1.51      4.04 o 
  -7   9   3        8.20       15.08      9.38 o 
  -6   9   3        1.05        4.27      3.92 o 
  -5   9   3       98.13      100.87      7.41 o 
  -4   9   3        0.69        1.43      3.36 o 
  -3   9   3       30.15       35.31      4.82 o 
  -2   9   3       74.75       77.00      8.92 o 
  -1   9   3       41.85       43.62      4.13 o 
   0   9   3       87.57       87.07      7.22 o 
   1   9   3        1.60        0.45      2.13 o 
   2   9   3       35.18       27.93      3.71 o 
   3   9   3      117.24      104.33      6.07 o 
   4   9   3        2.82       -1.76      3.32 o 
   5   9   3       25.23       46.97      8.42 o 
  -5  10   3       89.75       80.27      8.46 o 
  -4  10   3        1.14        2.39      4.13 o 
  -3  10   3       17.87       14.83      3.85 o 
  -2  10   3       16.60       25.38      6.66 o 
  -1  10   3        0.69        0.15      2.33 o 
   0  10   3        7.08        7.53      3.29 o 
   1  10   3       11.60       18.35      5.85 o 
   2  10   3        3.07       11.23      4.21 o 
   3  10   3        1.80       -0.59      3.32 o 
   4  10   3        1.55        7.03      6.38 o 
  -3  11   3        2.29        0.38      4.08 o 
  -2  11   3        2.53        5.08      8.23 o 
  -1  11   3       11.48       18.26      6.60 o 
   0  11   3        1.33        6.43      5.47 o 
   1  11   3       14.01       14.88      6.56 o 
 -11   0   4       44.67       57.01      8.72 o 
 -10   0   4        0.22        2.16      4.79 o 
  -9   0   4        0.06        0.16      3.42 o 
  -8   0   4       28.51       29.62      4.88 o 
  -7   0   4      128.29      125.27      7.26 o 
  -6   0   4      548.72      517.72      9.50 o 
  -5   0   4      108.73      106.48      4.83 o 
  -4   0   4      344.23      357.13     10.43 o 
  -3   0   4      250.30      255.69      6.18 o 
  -2   0   4       64.30       65.68      2.29 o 
  -1   0   4       83.43       82.42      2.31 o 
   0   0   4      784.40      813.04     10.87 o 
   1   0   4      116.82      118.48      3.42 o 
   2   0   4       42.89       54.16      3.22 o 
   3   0   4       94.15       95.27      4.15 o 
   4   0   4       87.90       80.62      4.58 o 
   5   0   4      985.57     1020.79     21.66 o 
   6   0   4      605.21      609.64     16.43 o 
   7   0   4       29.44       26.59      4.43 o 
   8   0   4        8.37        7.70      7.67 o 
   9   0   4       10.57        2.69      5.77 o 
 -11   1   4        7.99       16.90      5.51 o 
 -10   1   4       14.13       17.84      4.69 o 
  -9   1   4       42.43       52.72      4.89 o 
  -8   1   4      254.96      240.70      7.85 o 
  -7   1   4      630.56      604.51     10.67 o 
  -6   1   4        0.40        0.17      1.28 o 
  -5   1   4        4.93        5.14      1.04 o 
  -4   1   4       14.31       15.77      1.21 o 
  -3   1   4        7.77       10.19      0.97 o 
  -2   1   4     1180.03     1224.48     10.67 o 
  -1   1   4        9.33        6.76      0.69 o 
   0   1   4        7.63        6.94      0.89 o 
   1   1   4     1835.47     1840.80     15.82 o 
   2   1   4      144.57      164.61      3.41 o 
   3   1   4       36.45       37.80      1.84 o 
   4   1   4      119.07      113.12      3.70 o 
   5   1   4       19.03       23.78      2.80 o 
   6   1   4      179.39      183.05      5.83 o 
   7   1   4       75.32       78.52      4.58 o 
   8   1   4        6.19        6.91      3.35 o 
   9   1   4        5.59       15.10      6.15 o 
 -11   2   4       10.14        8.63      4.47 o 
 -10   2   4        0.39        0.74      3.06 o 
  -9   2   4       12.42       21.63      4.51 o 
  -8   2   4       85.62       68.14      3.86 o 
  -7   2   4       78.68       80.83      3.76 o 
  -6   2   4        6.51        6.04      1.62 o 
  -5   2   4      131.90      132.09      3.02 o 
  -4   2   4       10.92       19.00      2.91 o 
  -3   2   4      297.69      331.56      4.71 o 
  -2   2   4       45.15       40.79      1.46 o 
  -1   2   4       83.38       89.61      2.52 o 
   0   2   4      465.68      483.63      6.83 o 
   1   2   4      332.79      356.84      5.18 o 
   2   2   4       17.03       16.16      1.64 o 
   3   2   4        1.65        2.83      1.71 o 
   4   2   4        0.22        1.92      1.82 o 
   5   2   4       95.78       92.57      3.95 o 
   6   2   4       84.84       84.52      4.10 o 
   7   2   4       14.94       26.89      3.33 o 
   8   2   4        4.80       11.35      3.70 o 
   9   2   4        0.57       -0.08      3.77 o 
 -11   3   4        3.94       13.83      4.86 o 
 -10   3   4        0.45        3.36      3.66 o 
  -9   3   4        7.16       13.92      5.20 o 
  -8   3   4       54.95       52.07      5.24 o 
  -7   3   4      437.74      414.85      9.19 o 
  -6   3   4       87.66       88.57      3.56 o 
  -5   3   4       41.19       44.97      1.99 o 
  -4   3   4      132.44      134.67      4.18 o 
  -3   3   4       52.39       49.31      2.74 o 
  -2   3   4       10.35       12.49      1.27 o 
  -1   3   4      274.79      265.06      4.80 o 
   0   3   4      328.19      331.93      5.48 o 
   1   3   4       80.45       92.42      3.34 o 
   2   3   4       31.81       31.63      1.69 o 
   3   3   4      124.59      118.00      3.53 o 
   4   3   4        2.89        0.79      1.14 o 
   5   3   4      117.58      118.18      4.06 o 
   6   3   4       67.93       66.14      3.80 o 
   7   3   4       28.05       29.17      4.04 o 
   8   3   4       14.64       14.44      5.05 o 
 -10   4   4        2.40        3.43      4.67 o 
  -9   4   4        5.28        8.73      3.47 o 
  -8   4   4      135.41      132.04      6.12 o 
  -7   4   4        0.16        0.69      1.79 o 
  -6   4   4       76.52       76.05      3.81 o 
  -5   4   4        8.79       12.51      1.62 o 
  -4   4   4       16.64       20.68      2.33 o 
  -3   4   4      236.89      246.01      4.60 o 
  -2   4   4      231.34      238.94      4.71 o 
  -1   4   4      358.11      358.77      4.79 o 
   0   4   4     1874.83     1872.48     16.50 o 
   1   4   4        1.25        3.11      2.15 o 
   2   4   4       10.80        8.85      1.24 o 
   3   4   4       13.96       12.91      3.64 o 
   4   4   4        0.78        3.86      2.10 o 
   5   4   4        0.16        8.36      4.38 o 
   6   4   4       64.27       62.54      4.68 o 
   7   4   4        6.27       29.14     10.76 o 
   8   4   4       94.40      109.60      8.25 o 
 -10   5   4       16.31       19.43      5.70 o 
  -9   5   4        6.74        4.44      2.86 o 
  -8   5   4       83.90       88.37      5.45 o 
  -7   5   4        5.53       16.24      3.09 o 
  -6   5   4        1.96        4.50      3.33 o 
  -5   5   4        0.90        0.69      1.49 o 
  -4   5   4       30.91       27.60      2.08 o 
  -3   5   4       24.89       22.69      1.86 o 
  -2   5   4       24.98       24.37      1.86 o 
  -1   5   4      233.23      225.50      4.10 o 
   0   5   4      161.17      151.24      5.06 o 
   1   5   4       40.79       36.30      2.83 o 
   2   5   4       41.68       36.09      2.43 o 
   3   5   4        1.61        4.32      1.70 o 
   4   5   4       15.02       15.49      2.55 o 
   5   5   4       43.05       45.16      3.83 o 
   6   5   4        5.67        3.26      2.73 o 
   7   5   4       86.27       92.95      8.98 o 
   8   5   4        0.00       20.68     18.94 o 
  -9   6   4        0.76       -1.89      2.98 o 
  -8   6   4        0.00       -0.65      2.66 o 
  -7   6   4        3.05        7.72      2.95 o 
  -6   6   4        8.86       11.47      2.85 o 
  -5   6   4        0.17        4.93      2.15 o 
  -4   6   4      103.74       99.56      3.88 o 
  -3   6   4        0.25        1.30      1.66 o 
  -2   6   4      361.83      354.13      6.36 o 
  -1   6   4        5.86        7.35      1.31 o 
   0   6   4        9.94       10.11      2.08 o 
   1   6   4      225.29      217.66      5.92 o 
   2   6   4        3.38        5.90      2.17 o 
   3   6   4       23.57       19.47      2.70 o 
   4   6   4        1.45        4.98      2.28 o 
   5   6   4        0.68        6.80      3.55 o 
   6   6   4        1.56        1.99      3.24 o 
   7   6   4        0.13        8.45      9.88 o 
  -9   7   4        0.09       11.88      6.19 o 
  -8   7   4        2.48        0.42      3.03 o 
  -7   7   4       15.46       18.01      3.78 o 
  -6   7   4       29.43       28.91      3.82 o 
  -5   7   4       21.87       23.34      2.73 o 
  -4   7   4       18.61       25.95      2.59 o 
  -3   7   4        3.82        7.01      1.82 o 
  -2   7   4      421.41      397.15      8.02 o 
  -1   7   4       18.39       18.25      2.53 o 
   0   7   4        0.15        2.03      1.86 o 
   1   7   4       56.77       55.37      4.50 o 
   2   7   4        1.14        2.81      2.55 o 
   3   7   4      175.68      163.14      6.53 o 
   4   7   4       28.77       32.06      4.80 o 
   5   7   4       39.33       35.53      4.95 o 
   6   7   4       53.51       67.39      8.85 o 
  -8   8   4        9.69        3.50      4.28 o 
  -7   8   4        6.80        7.54      4.26 o 
  -6   8   4       22.85       30.53      6.93 o 
  -5   8   4      164.16      167.41      6.96 o 
  -4   8   4       14.76       17.31      2.58 o 
  -3   8   4       13.59       16.27      2.99 o 
  -2   8   4       13.81       17.59      4.13 o 
  -1   8   4       22.86       21.37      3.79 o 
   0   8   4       23.62       29.94      3.37 o 
   1   8   4       11.05       14.22      4.71 o 
   2   8   4       41.33       34.30      4.59 o 
   3   8   4       10.04       10.89      4.01 o 
   4   8   4        9.17       17.95      6.37 o 
   5   8   4        1.46       -0.55      4.63 o 
   6   8   4        8.06        5.40      7.41 o 
  -7   9   4       10.65       21.09      8.58 o 
  -6   9   4       24.58       35.08      6.82 o 
  -5   9   4       45.85       47.26      7.00 o 
  -4   9   4        1.66        6.55      4.43 o 
  -3   9   4        3.29        2.25      2.39 o 
  -2   9   4       24.84       24.24      3.71 o 
  -1   9   4      180.88      165.24      8.65 o 
   0   9   4       15.54       21.06      4.17 o 
   1   9   4        6.29        8.90      4.13 o 
   2   9   4        1.85        0.87      2.93 o 
   3   9   4        1.20        9.70      5.29 o 
   4   9   4       10.44       25.63      6.40 o 
  -5  10   4        6.37       20.67     11.20 o 
  -4  10   4        0.66        4.69      5.06 o 
  -3  10   4       21.57       26.91      5.83 o 
  -2  10   4        1.87        4.14      4.60 o 
  -1  10   4       31.41       66.67     11.88 o 
   0  10   4        6.06       12.97      5.49 o 
   1  10   4        0.01       -1.69      4.39 o 
   2  10   4        1.05        7.35      5.06 o 
   3  10   4        1.35       -2.67      3.74 o 
  -2  11   4        0.05       -3.95      5.09 o 
  -1  11   4       23.08       20.43      7.03 o 
 -11   1   5        6.81       15.09      5.33 o 
 -10   1   5       16.12       23.05      7.56 o 
  -9   1   5       11.50       10.96      4.79 o 
  -8   1   5       91.19       87.91      5.84 o 
  -7   1   5     1087.15     1063.34     16.87 o 
  -6   1   5       29.89       29.80      2.27 o 
  -5   1   5        8.35       13.26      1.55 o 
  -4   1   5       33.24       29.27      1.72 o 
  -3   1   5      265.04      284.86      4.44 o 
  -2   1   5      204.17      212.60      3.36 o 
  -1   1   5       21.75       22.30      3.16 o 
   0   1   5      161.42      143.15      3.95 o 
   1   1   5     1240.08     1229.11     14.74 o 
   2   1   5       81.41       79.75      2.74 o 
   3   1   5        6.63        9.69      1.59 o 
   4   1   5       23.75       27.41      2.69 o 
   5   1   5       14.96       16.85      2.44 o 
   6   1   5      149.86      155.29      6.01 o 
   7   1   5       79.31       77.79      5.54 o 
   8   1   5        0.29        0.61      3.32 o 
 -11   2   5       13.90       21.17      5.84 o 
 -10   2   5        0.84        2.96      3.38 o 
  -9   2   5       42.29       33.70      4.95 o 
  -8   2   5        5.81        7.64      2.15 o 
  -7   2   5      176.78      186.04      7.14 o 
  -6   2   5        1.46        5.55      1.61 o 
  -5   2   5       40.92       54.84      4.93 o 
  -4   2   5        5.01        8.06      1.21 o 
  -3   2   5      947.33     1019.33     12.93 o 
  -2   2   5        0.00       -0.49      1.01 o 
  -1   2   5        0.24        0.56      1.05 o 
   0   2   5      222.63      227.91      4.73 o 
   1   2   5       33.81       37.44      3.05 o 
   2   2   5       14.00       10.76      1.32 o 
   3   2   5       10.79       13.58      1.92 o 
   4   2   5       53.83       55.93      3.21 o 
   5   2   5      569.26      541.70     10.49 o 
   6   2   5        3.80        3.80      2.34 o 
   7   2   5       34.79       37.07      4.15 o 
   8   2   5       43.42       43.50     11.16 o 
 -11   3   5        3.23        0.26      3.44 o 
 -10   3   5       27.87       19.09      4.57 o 
  -9   3   5        1.28       -1.49      3.10 o 
  -8   3   5       30.57       27.92      3.22 o 
  -7   3   5      187.15      185.12      7.35 o 
  -6   3   5        0.74        4.39      3.39 o 
  -5   3   5        7.36        6.08      1.40 o 
  -4   3   5       47.79       46.60      2.14 o 
  -3   3   5        7.74        5.81      1.13 o 
  -2   3   5       43.93       41.91      2.13 o 
  -1   3   5        0.06       -1.02      1.02 o 
   0   3   5       35.48       42.98      2.56 o 
   1   3   5      145.36      156.33      4.25 o 
   2   3   5       29.90       27.16      1.81 o 
   3   3   5       13.06       14.28      1.70 o 
   4   3   5        8.44        7.10      2.50 o 
   5   3   5      130.06      142.47      7.14 o 
   6   3   5       22.07       28.83      3.66 o 
   7   3   5       87.97       89.40      7.30 o 
   8   3   5        0.26       -0.28      3.81 o 
 -10   4   5       41.22       49.13      6.07 o 
  -9   4   5        2.31       -0.26      2.53 o 
  -8   4   5        0.05        5.41      4.62 o 
  -7   4   5       23.77       27.45      3.33 o 
  -6   4   5       13.64       18.84      2.49 o 
  -5   4   5        0.01        1.11      1.91 o 
  -4   4   5       59.86       59.59      2.53 o 
  -3   4   5        0.82        0.96      1.08 o 
  -2   4   5      193.91      185.80      4.54 o 
  -1   4   5      142.77      140.56      4.09 o 
   0   4   5      163.33      159.39      4.35 o 
   1   4   5      228.14      213.37      5.11 o 
   2   4   5       49.20       46.86      2.43 o 
   3   4   5        2.53        1.17      1.37 o 
   4   4   5        2.03        1.86      1.91 o 
   5   4   5        0.18        0.93      1.75 o 
   6   4   5        7.04       13.30      5.16 o 
   7   4   5       12.60       17.27      4.95 o 
 -10   5   5       10.25       16.38      4.94 o 
  -9   5   5        9.51        2.31      4.34 o 
  -8   5   5        7.65       11.40      3.02 o 
  -7   5   5        3.62        9.24      2.44 o 
  -6   5   5       14.54       16.47      2.90 o 
  -5   5   5       16.47       16.55      2.47 o 
  -4   5   5      185.15      175.57      4.74 o 
  -3   5   5       37.94       35.78      2.29 o 
  -2   5   5      496.14      483.01      9.15 o 
  -1   5   5       71.68       71.97      3.95 o 
   0   5   5       92.61       93.77      4.75 o 
   1   5   5      124.98      119.24      5.39 o 
   2   5   5        1.02        6.83      2.96 o 
   3   5   5        6.01        7.76      3.01 o 
   4   5   5      222.49      212.51      8.38 o 
   5   5   5       47.07       47.75      5.42 o 
   6   5   5       49.71       60.74      5.72 o 
   7   5   5       20.87       27.70      7.45 o 
  -9   6   5        1.89        7.85      4.14 o 
  -8   6   5       45.22       49.56      5.16 o 
  -7   6   5       62.48       70.94      5.25 o 
  -6   6   5      171.64      156.82      6.45 o 
  -5   6   5        0.01        6.10      3.18 o 
  -4   6   5       47.22       47.14      2.89 o 
  -3   6   5        0.02       -0.22      1.39 o 
  -2   6   5        2.65        0.03      1.40 o 
  -1   6   5        0.64       -0.43      1.68 o 
   0   6   5      815.70      796.53     17.24 o 
   1   6   5       19.17       19.00      3.31 o 
   2   6   5       31.86       24.98      3.23 o 
   3   6   5       12.31       15.65      3.66 o 
   4   6   5        1.22       12.77      5.38 o 
   5   6   5        7.84       14.15      4.45 o 
   6   6   5        0.40       -0.02      3.34 o 
  -9   7   5        0.06       -0.81      4.54 o 
  -8   7   5        6.63       15.64      7.23 o 
  -7   7   5        3.00        3.96      3.01 o 
  -6   7   5       20.74       23.68      3.49 o 
  -5   7   5        5.78        8.75      2.37 o 
  -4   7   5       12.37       13.99      2.30 o 
  -3   7   5        4.45        3.55      1.81 o 
  -2   7   5      340.40      319.06     12.34 o 
  -1   7   5      145.42      141.97      6.78 o 
   0   7   5      128.36      119.77      6.87 o 
   1   7   5       19.43       21.87      3.56 o 
   2   7   5       43.69       37.35      4.08 o 
   3   7   5        9.24        9.77      3.52 o 
   4   7   5        2.07       -0.37      2.83 o 
   5   7   5       14.27       23.98      5.37 o 
   6   7   5        5.37        3.19      5.27 o 
  -8   8   5        7.28        8.19      7.19 o 
  -7   8   5        6.38       -1.47      3.68 o 
  -6   8   5       14.67       17.01      4.02 o 
  -5   8   5       15.58       17.57      4.04 o 
  -4   8   5       19.36       20.04      4.05 o 
  -3   8   5        0.00       -1.95      2.87 o 
  -2   8   5       99.57       91.62     10.53 o 
  -1   8   5       14.94       24.87      4.09 o 
   0   8   5        2.39        7.44      4.57 o 
   1   8   5        3.53        3.94      3.42 o 
   2   8   5        3.80        5.25      3.29 o 
   3   8   5        6.14        9.12      4.20 o 
   4   8   5        1.06        4.15      3.99 o 
   5   8   5        1.77       -0.88      3.96 o 
  -6   9   5        5.68        1.83      5.84 o 
  -5   9   5        1.92       -1.26      4.20 o 
  -4   9   5        6.46        3.37      3.53 o 
  -3   9   5        0.35        3.10      2.94 o 
  -2   9   5       29.96       26.92      4.95 o 
  -1   9   5       50.14       40.07      5.36 o 
   0   9   5        1.19        3.76      4.44 o 
   1   9   5        0.00       -1.18      2.95 o 
   2   9   5        0.00       -0.84      3.45 o 
   3   9   5        2.68       13.58      6.59 o 
  -4  10   5       19.53       19.81      8.55 o 
  -3  10   5        4.69        5.39      4.97 o 
  -2  10   5        0.79       -3.47      4.77 o 
  -1  10   5       30.10       43.83     11.20 o 
   0  10   5        0.00        2.96      4.14 o 
   1  10   5        0.11       -0.19      2.85 o 
 -11   0   6        7.38       33.45      9.24 o 
 -10   0   6       16.63       12.98      5.74 o 
  -9   0   6       77.48       71.19      7.68 o 
  -8   0   6       67.96       67.50      9.02 o 
  -7   0   6      527.82      502.07     12.52 o 
  -6   0   6       43.54       41.26      3.45 o 
  -5   0   6        0.03        1.41      1.72 o 
  -4   0   6      135.84      154.30      5.28 o 
  -3   0   6     1305.39     1383.93     22.93 o 
  -2   0   6      223.22      243.00      6.14 o 
  -1   0   6       47.17       41.49      3.23 o 
   0   0   6       75.44       77.80      3.41 o 
   1   0   6       15.44       20.89      3.09 o 
   2   0   6       10.47       14.90      6.20 o 
   3   0   6        7.47       11.45      2.85 o 
   4   0   6       68.34       65.54      4.85 o 
   5   0   6      481.60      463.82     15.07 o 
   6   0   6      495.01      539.71     18.42 o 
   7   0   6       71.14       73.08      7.18 o 
 -11   1   6        3.71        2.93      3.61 o 
 -10   1   6        8.34        7.24      4.29 o 
  -9   1   6       26.58       37.03      5.20 o 
  -8   1   6      250.21      255.16      9.59 o 
  -7   1   6      185.01      176.87      5.69 o 
  -6   1   6        6.38        4.55      1.52 o 
  -5   1   6        8.43       12.63      1.64 o 
  -4   1   6       27.36       25.57      2.78 o 
  -3   1   6       91.55       96.21      2.79 o 
  -2   1   6      228.18      213.83      3.86 o 
  -1   1   6        4.79        6.08      1.79 o 
   0   1   6       25.55       26.85      2.29 o 
   1   1   6       39.82       43.42      2.12 o 
   2   1   6      281.64      264.97      5.43 o 
   3   1   6       28.42       35.57      2.74 o 
   4   1   6        0.34        3.67      1.93 o 
   5   1   6        0.42       -1.48      2.19 o 
   6   1   6        7.88       10.53      3.07 o 
   7   1   6       27.45       34.07      4.65 o 
 -11   2   6        1.38        9.47      6.95 o 
 -10   2   6        5.79       12.64      4.79 o 
  -9   2   6        2.54        4.28      3.45 o 
  -8   2   6        0.52        2.72      2.20 o 
  -7   2   6        0.04       -0.25      1.61 o 
  -6   2   6      308.83      292.09      6.05 o 
  -5   2   6       17.43       15.39      1.72 o 
  -4   2   6       14.10       11.72      1.50 o 
  -3   2   6       14.39       13.93      1.42 o 
  -2   2   6       12.23       14.37      1.80 o 
  -1   2   6      549.06      558.77      9.62 o 
   0   2   6       17.78       21.29      2.22 o 
   1   2   6        0.24        8.14      2.23 o 
   2   2   6       80.02       77.70      3.96 o 
   3   2   6       10.26        9.02      1.87 o 
   4   2   6        1.31        1.61      1.76 o 
   5   2   6       31.08       31.39      3.32 o 
   6   2   6       23.32       22.24      3.70 o 
   7   2   6       33.59       43.16      7.85 o 
 -10   3   6        5.80        1.82      3.75 o 
  -9   3   6        7.52       14.99      3.51 o 
  -8   3   6       31.79       23.24      3.44 o 
  -7   3   6       95.63       99.86      4.90 o 
  -6   3   6       68.43       73.83      3.33 o 
  -5   3   6       38.62       27.23      2.13 o 
  -4   3   6        1.00        2.02      1.83 o 
  -3   3   6        7.85        7.51      1.72 o 
  -2   3   6        0.05        0.75      1.45 o 
  -1   3   6      190.15      184.72      4.96 o 
   0   3   6       82.65       77.71      3.63 o 
   1   3   6      108.82      103.33      4.04 o 
   2   3   6       20.60       36.97      3.44 o 
   3   3   6       43.12       39.49      4.12 o 
   4   3   6      145.19      135.93      5.82 o 
   5   3   6        9.56       11.78      3.97 o 
   6   3   6        8.66       13.06      3.80 o 
   7   3   6        3.99        2.48      4.78 o 
 -10   4   6       23.24       27.01      5.25 o 
  -9   4   6       33.58       39.09      6.30 o 
  -8   4   6        9.14       16.28      3.46 o 
  -7   4   6       24.34       22.31      3.08 o 
  -6   4   6      119.94      106.77      7.24 o 
  -5   4   6       28.59       26.05      2.50 o 
  -4   4   6       12.77       21.98      2.04 o 
  -3   4   6        7.84        8.88      1.82 o 
  -2   4   6        3.65        4.79      1.59 o 
  -1   4   6       78.75       68.04      5.91 o 
   0   4   6      365.73      339.28      7.42 o 
   1   4   6       13.51       17.91      2.24 o 
   2   4   6        0.01        3.14      2.52 o 
   3   4   6       22.06       20.32      3.58 o 
   4   4   6        6.08        9.77      3.68 o 
   5   4   6       10.53        9.55      3.68 o 
   6   4   6       18.60       15.01      4.54 o 
   7   4   6        0.24       -0.38      4.34 o 
 -10   5   6       24.28       37.06      8.08 o 
  -9   5   6       17.12       32.16      7.28 o 
  -8   5   6        0.79        5.53      4.84 o 
  -7   5   6        3.32        6.94      2.87 o 
  -6   5   6        0.10        0.31      1.77 o 
  -5   5   6       29.44       34.10      4.09 o 
  -4   5   6        0.19        2.53      1.98 o 
  -3   5   6        6.38        8.22      1.89 o 
  -2   5   6      718.94      688.00     12.87 o 
  -1   5   6       12.37       12.23      2.20 o 
   0   5   6       81.58       80.08      4.98 o 
   1   5   6       37.18       29.58      3.40 o 
   2   5   6        0.01       -0.31      2.25 o 
   3   5   6       51.59       53.36      4.87 o 
   4   5   6        2.04       12.02      5.99 o 
   5   5   6       42.13       54.91      6.35 o 
   6   5   6       89.78       87.82      8.16 o 
  -9   6   6        2.00       -2.05      4.62 o 
  -8   6   6       46.58       49.87      5.41 o 
  -7   6   6       18.94       17.62      3.70 o 
  -6   6   6       71.10       61.69      7.93 o 
  -5   6   6       76.67       80.68      4.46 o 
  -4   6   6       22.43       26.01      3.10 o 
  -3   6   6       10.32       11.56      4.34 o 
  -2   6   6       94.93       80.62      4.06 o 
  -1   6   6       81.87       78.77      5.16 o 
   0   6   6      160.54      152.77      7.49 o 
   1   6   6        0.09        0.37      2.34 o 
   2   6   6        6.98       10.08      5.54 o 
   3   6   6       20.17       23.18      5.27 o 
   4   6   6        1.49        4.71      3.13 o 
   5   6   6        9.72       10.70      4.38 o 
  -8   7   6        0.00        0.17      3.05 o 
  -7   7   6        4.41        4.34      3.76 o 
  -6   7   6        0.39        7.35      3.71 o 
  -5   7   6        4.91        7.26      2.79 o 
  -4   7   6       56.64       55.99      4.06 o 
  -3   7   6        5.32        6.71      3.04 o 
  -2   7   6       29.23       36.72      4.05 o 
  -1   7   6       35.76       28.94      4.74 o 
   0   7   6       17.88       24.96      4.16 o 
   1   7   6       21.59       29.80      4.99 o 
   2   7   6        0.24       -1.10      2.69 o 
   3   7   6       10.23       17.54      4.49 o 
   4   7   6        7.87        6.01      4.43 o 
   5   7   6        3.73        7.70      5.23 o 
  -7   8   6       28.60       35.98      9.25 o 
  -6   8   6       14.71       12.47      5.47 o 
  -5   8   6        0.63        5.06      3.80 o 
  -4   8   6        5.67        7.82      3.78 o 
  -3   8   6        4.40        2.56      2.88 o 
  -2   8   6       11.24        6.09      3.38 o 
  -1   8   6       78.96       72.93      6.10 o 
   0   8   6        6.24        6.30      3.97 o 
   1   8   6       63.37       49.47      5.71 o 
   2   8   6       11.49        6.18      3.71 o 
   3   8   6        2.02        2.82      3.64 o 
   4   8   6        3.33        6.13      4.98 o 
  -6   9   6        6.92       18.11     14.35 o 
  -5   9   6        6.99        8.64      6.87 o 
  -4   9   6        9.02       10.94      5.98 o 
  -3   9   6        8.18        4.61      3.92 o 
  -2   9   6        7.20        2.76      3.48 o 
  -1   9   6        0.00        1.33      3.47 o 
   0   9   6        4.07        4.47      3.78 o 
   1   9   6       99.56       87.96      8.29 o 
   2   9   6        7.77       12.45      5.53 o 
  -2  10   6        0.50        1.64      4.78 o 
  -1  10   6        9.79       14.48      7.78 o 
 -10   1   7        0.04        0.35      3.10 o 
  -9   1   7       14.37       18.95      4.15 o 
  -8   1   7      182.22      170.63      7.65 o 
  -7   1   7       14.19       21.33      2.76 o 
  -6   1   7       86.63       88.91      3.79 o 
  -5   1   7       21.24       20.14      2.10 o 
  -4   1   7        0.61        0.54      1.47 o 
  -3   1   7       16.12       19.74      2.09 o 
  -2   1   7        0.09        2.86      1.67 o 
  -1   1   7       97.65       89.79      3.67 o 
   0   1   7       17.15       19.33      3.06 o 
   1   1   7       23.47       22.77      2.47 o 
   2   1   7       40.92       44.90      3.54 o 
   3   1   7       33.03       33.59      3.31 o 
   4   1   7        7.04       10.19      2.92 o 
   5   1   7       19.14       22.54      3.84 o 
   6   1   7        8.80       12.21      5.35 o 
 -10   2   7        2.41       -0.81      3.39 o 
  -9   2   7       55.81       79.99      6.73 o 
  -8   2   7       29.60       31.09      3.70 o 
  -7   2   7       18.13       20.88      3.13 o 
  -6   2   7       55.41       56.91      3.28 o 
  -5   2   7        0.02        3.04      1.59 o 
  -4   2   7       52.55       52.39      3.23 o 
  -3   2   7       20.66       22.18      2.38 o 
  -2   2   7       67.57       73.46      3.62 o 
  -1   2   7      262.52      249.33      8.37 o 
   0   2   7        0.01        0.80      1.71 o 
   1   2   7       46.85       46.81      3.37 o 
   2   2   7        1.26        2.26      2.12 o 
   3   2   7       23.46       20.74      3.02 o 
   4   2   7        2.86       10.28      5.57 o 
   5   2   7        3.51        7.83      4.09 o 
   6   2   7      237.60      220.57     11.46 o 
 -10   3   7        1.74        3.07      4.00 o 
  -9   3   7       98.44      111.90      7.98 o 
  -8   3   7       48.58       50.72      4.87 o 
  -7   3   7      179.76      166.91      6.11 o 
  -6   3   7       25.51       26.52      2.50 o 
  -5   3   7        9.59       10.35      2.11 o 
  -4   3   7       18.44       16.65      2.29 o 
  -3   3   7       71.49       66.77      3.40 o 
  -2   3   7      959.68      948.86     15.98 o 
  -1   3   7      227.08      220.25      6.36 o 
   0   3   7        0.51        2.25      1.70 o 
   1   3   7      101.37      101.06      4.62 o 
   2   3   7       37.77       43.33      3.70 o 
   3   3   7       17.73       19.59      3.47 o 
   4   3   7        9.11        5.43      3.11 o 
   5   3   7        1.89        6.45      3.96 o 
   6   3   7      180.99      178.70     10.41 o 
 -10   4   7        5.09       15.58      8.07 o 
  -9   4   7       26.67       35.66      5.44 o 
  -8   4   7        9.84       11.53      3.50 o 
  -7   4   7       48.84       51.35      5.78 o 
  -6   4   7      325.95      312.20      8.74 o 
  -5   4   7       30.27       42.43      3.24 o 
  -4   4   7        5.07        3.58      1.83 o 
  -3   4   7       20.35       18.44      2.56 o 
  -2   4   7       35.48       36.10      3.19 o 
  -1   4   7      214.62      211.04      6.51 o 
   0   4   7        0.46        9.44      2.86 o 
   1   4   7       15.17       11.62      3.17 o 
   2   4   7        0.04        0.35      2.04 o 
   3   4   7       27.45       25.39      4.55 o 
   4   4   7        4.52        2.24      2.92 o 
   5   4   7       22.86       23.14      5.47 o 
   6   4   7        1.84        1.72      5.00 o 
  -9   5   7        3.25        4.56      4.33 o 
  -8   5   7        0.36        0.78      2.75 o 
  -7   5   7        1.31        0.78      3.36 o 
  -6   5   7       19.44       25.33      3.99 o 
  -5   5   7        0.29        0.89      2.18 o 
  -4   5   7        0.00        0.08      1.78 o 
  -3   5   7       11.24       11.96      2.69 o 
  -2   5   7       82.12       80.24      4.42 o 
  -1   5   7      229.01      213.95      8.03 o 
   0   5   7       26.46       25.20      4.26 o 
   1   5   7        0.43       -0.05      2.22 o 
   2   5   7       18.99       18.78      3.86 o 
   3   5   7       90.93       80.39      6.24 o 
   4   5   7        7.84       11.92      4.17 o 
   5   5   7       14.13       19.58      5.70 o 
  -8   6   7       11.65       11.82      4.31 o 
  -7   6   7       25.99       25.98      4.86 o 
  -6   6   7        7.36       10.96      3.98 o 
  -5   6   7       33.32       40.95      6.94 o 
  -4   6   7       11.86       15.78      3.16 o 
  -3   6   7       20.60       25.51      4.18 o 
  -2   6   7        0.16        0.94      2.72 o 
  -1   6   7       73.33       60.82      5.20 o 
   0   6   7        5.65       11.49      3.51 o 
   1   6   7       70.82       70.52      5.52 o 
   2   6   7        2.32        2.05      3.29 o 
   3   6   7       33.88       26.72      5.23 o 
   4   6   7        6.63       11.44      5.05 o 
  -7   7   7        1.89       -0.31      2.91 o 
  -6   7   7        1.32        5.76      5.33 o 
  -5   7   7        5.28       11.81      3.69 o 
  -4   7   7        0.77       -2.61      3.17 o 
  -3   7   7        2.98        5.62      3.55 o 
  -2   7   7       19.74       16.51      4.28 o 
  -1   7   7        1.00        3.20      3.09 o 
   0   7   7        2.30       -1.44      2.88 o 
   1   7   7      165.44      158.88      9.59 o 
   2   7   7        0.26        7.93      5.17 o 
   3   7   7        0.25       -0.47      3.30 o 
  -6   8   7        2.24        2.69      5.81 o 
  -5   8   7        6.04       14.12      5.90 o 
  -4   8   7       85.55       88.37      9.41 o 
  -3   8   7        7.27       12.06      4.04 o 
  -2   8   7        0.07       -3.45      3.45 o 
  -1   8   7       25.80       26.91      5.60 o 
   0   8   7       61.66       53.59      6.98 o 
   1   8   7       24.80       29.86      6.18 o 
   2   8   7        0.83       -3.00      3.97 o 
  -4   9   7       10.76       10.25      5.21 o 
  -3   9   7        5.63       11.56      5.22 o 
  -2   9   7        7.03        2.16      3.77 o 
  -1   9   7       18.33       16.34      5.13 o 
   0   9   7        0.13        2.76      3.86 o 
 -10   0   8        1.68       10.04     18.64 o 
  -9   0   8       41.03       48.21      7.28 o 
  -8   0   8       52.77       50.53      7.18 o 
  -7   0   8        0.58        1.97      3.51 o 
  -6   0   8       51.49       43.98      4.17 o 
  -5   0   8        0.33       -1.29      2.46 o 
  -4   0   8        5.45        4.08      2.79 o 
  -3   0   8      115.04      110.97      6.75 o 
  -2   0   8      143.44      148.01      9.30 o 
  -1   0   8      814.58      793.56     24.38 o 
   0   0   8       13.84       18.61      4.98 o 
   1   0   8       50.53       49.46      6.80 o 
   2   0   8        5.12        8.61      4.86 o 
   3   0   8       15.45       38.96     26.85 o 
   4   0   8        7.99       17.36      8.36 o 
   5   0   8       15.90       37.39     12.93 o 
 -10   1   8        6.24        7.58      6.08 o 
  -9   1   8       27.39       33.17      4.46 o 
  -8   1   8        8.34        9.55      4.25 o 
  -7   1   8      197.44      192.42      5.98 o 
  -6   1   8        0.55        0.53      1.39 o 
  -5   1   8       60.84       59.96      3.20 o 
  -4   1   8       37.94       44.78      5.06 o 
  -3   1   8       48.70       54.67      3.29 o 
  -2   1   8       28.29       27.01      2.59 o 
  -1   1   8      208.41      207.38      6.14 o 
   0   1   8        2.32        8.93      3.16 o 
   1   1   8       36.65       38.00      4.53 o 
   2   1   8        3.28        5.87      2.98 o 
   3   1   8       29.03       27.03      4.28 o 
   4   1   8       11.27        6.97      3.32 o 
   5   1   8        5.36        4.80      4.24 o 
 -10   2   8       37.02       39.17      7.80 o 
  -9   2   8        9.45        7.72      4.12 o 
  -8   2   8        4.12        2.18      3.00 o 
  -7   2   8      202.33      190.59      9.32 o 
  -6   2   8       78.18       67.15      4.60 o 
  -5   2   8        0.10       -0.07      1.81 o 
  -4   2   8        4.37        4.95      2.09 o 
  -3   2   8       58.57       63.29      3.75 o 
  -2   2   8      171.60      168.38      5.80 o 
  -1   2   8       12.96       14.46      2.63 o 
   0   2   8       94.39       88.41      4.82 o 
   1   2   8        0.47        1.42      1.90 o 
   2   2   8        0.67        2.37      2.51 o 
   3   2   8        0.02        4.66      2.76 o 
   4   2   8        2.37        0.13      3.40 o 
   5   2   8       33.34       22.47      6.89 o 
  -9   3   8        3.14        9.33      7.33 o 
  -8   3   8       41.69       44.23      6.26 o 
  -7   3   8        0.76       10.95      7.54 o 
  -6   3   8       54.85       55.02      4.09 o 
  -5   3   8        3.46        5.23      5.54 o 
  -4   3   8        1.81        1.98      1.88 o 
  -3   3   8       11.63        8.14      2.56 o 
  -2   3   8      221.98      208.41      6.49 o 
  -1   3   8       36.24       29.18      3.35 o 
   0   3   8        4.01       13.05      4.11 o 
   1   3   8        0.19        3.93      2.47 o 
   2   3   8       23.03       24.05      3.41 o 
   3   3   8       92.69       90.21      6.56 o 
   4   3   8        9.68       14.55      7.54 o 
   5   3   8        0.41        3.26      4.88 o 
  -9   4   8       11.87       10.47      6.01 o 
  -8   4   8        4.98        7.07      3.70 o 
  -7   4   8        5.77        6.55      3.66 o 
  -6   4   8        7.35       20.10      3.20 o 
  -5   4   8       13.54       13.45      3.17 o 
  -4   4   8        2.70        3.05      2.20 o 
  -3   4   8       35.82       38.49      3.90 o 
  -2   4   8        1.84        3.04      2.17 o 
  -1   4   8       46.86       44.01      3.97 o 
   0   4   8       23.46       29.24      3.50 o 
   1   4   8        0.07        0.65      2.73 o 
   2   4   8       53.24       53.53      6.40 o 
   3   4   8       48.13       49.08      5.82 o 
   4   4   8        1.07       -0.23      3.33 o 
  -8   5   8        6.56       11.36      4.63 o 
  -7   5   8       79.19       76.16      6.95 o 
  -6   5   8       34.50       43.05      9.90 o 
  -5   5   8        5.20        4.86      2.60 o 
  -4   5   8       21.69       30.79      3.63 o 
  -3   5   8       18.21       18.93      2.97 o 
  -2   5   8       49.06       46.52      4.18 o 
  -1   5   8       88.28       75.84      6.15 o 
   0   5   8       10.73       17.67      3.67 o 
   1   5   8        3.52        5.43      3.41 o 
   2   5   8        0.57        2.28      3.51 o 
   3   5   8        1.21        4.24      3.53 o 
   4   5   8       36.20       25.68      7.87 o 
  -8   6   8       40.85       39.44      6.95 o 
  -7   6   8       11.84       13.70      5.43 o 
  -6   6   8        2.49        7.71      4.59 o 
  -5   6   8        0.02       -1.26      2.29 o 
  -4   6   8       42.62       45.75      4.15 o 
  -3   6   8        0.86       -2.15      2.53 o 
  -2   6   8       17.60       26.61      5.39 o 
  -1   6   8       14.17       20.56      4.24 o 
   0   6   8       51.28       61.57      6.67 o 
   1   6   8        4.43        1.28      3.32 o 
   2   6   8        0.33       -1.23      3.17 o 
   3   6   8        2.06       14.48      7.23 o 
  -6   7   8        0.29       -2.34      3.94 o 
  -5   7   8        2.14        2.91      3.84 o 
  -4   7   8        1.25        1.21      3.31 o 
  -3   7   8        2.18       -0.98      3.29 o 
  -2   7   8        1.00        1.20      2.49 o 
  -1   7   8        9.04       12.40      4.68 o 
   0   7   8        2.58       -1.44      3.19 o 
   1   7   8        5.40        7.71      4.72 o 
   2   7   8        4.27        7.73      4.93 o 
  -5   8   8        2.30        0.28      3.83 o 
  -4   8   8       64.52       69.13      8.24 o 
  -3   8   8        2.05        0.80      3.27 o 
  -2   8   8       11.03       15.84      5.54 o 
  -1   8   8        7.93       20.33      6.94 o 
   0   8   8      126.05      133.51     15.69 o 
  -9   1   9        9.26       19.85      7.25 o 
  -8   1   9        0.07        5.30      7.65 o 
  -7   1   9       21.32       25.76      4.37 o 
  -6   1   9       41.58       36.21      4.28 o 
  -5   1   9       13.80       17.46      2.90 o 
  -4   1   9        3.38        2.42      2.81 o 
  -3   1   9       11.73       16.22      3.42 o 
  -2   1   9      276.88      286.76     10.29 o 
  -1   1   9        2.33        3.57      2.72 o 
   0   1   9        7.37       15.51      3.66 o 
   1   1   9        0.49        2.52      3.18 o 
   2   1   9       10.54        9.50      3.76 o 
   3   1   9       54.73       66.76      8.86 o 
   4   1   9       16.84       23.21      8.15 o 
  -9   2   9        7.38        2.81      4.75 o 
  -8   2   9        3.69        9.54      7.25 o 
  -7   2   9        0.00       -0.08      2.11 o 
  -6   2   9      104.02       94.11      5.65 o 
  -5   2   9        0.02        5.35      2.51 o 
  -4   2   9        6.49        8.52      3.18 o 
  -3   2   9      129.40      136.79      5.52 o 
  -2   2   9       20.42       26.65      3.72 o 
  -1   2   9      237.90      228.05      9.54 o 
   0   2   9       62.36       61.06      5.51 o 
   1   2   9        0.95       -1.24      2.89 o 
   2   2   9       18.14       17.12      8.18 o 
   3   2   9       11.41       15.81     12.78 o 
   4   2   9       12.94        2.10      4.95 o 
  -9   3   9        0.04       -2.55      4.86 o 
  -8   3   9        4.95       13.39      6.87 o 
  -7   3   9      116.83      109.21      7.66 o 
  -6   3   9       25.96       29.70      4.14 o 
  -5   3   9        6.32        6.67      2.95 o 
  -4   3   9       11.75       16.63      2.94 o 
  -3   3   9       26.00       37.13      5.88 o 
  -2   3   9       35.11       32.92      3.51 o 
  -1   3   9      117.57      113.45      5.86 o 
   0   3   9        8.43       16.25      3.39 o 
   1   3   9       32.92       33.36      4.71 o 
   2   3   9        4.39        9.52      4.66 o 
   3   3   9        9.53        6.02      5.32 o 
  -8   4   9        4.66        5.05      4.43 o 
  -7   4   9      106.99       93.98      7.81 o 
  -6   4   9       13.10       17.93      4.58 o 
  -5   4   9       21.68       30.01      4.22 o 
  -4   4   9       18.08       16.93      3.45 o 
  -3   4   9        4.75        0.83      2.15 o 
  -2   4   9      106.60      105.63      5.89 o 
  -1   4   9       11.48        9.94      3.17 o 
   0   4   9        0.63        5.03      3.54 o 
   1   4   9       12.52       25.92      5.29 o 
   2   4   9        1.47       -1.01      4.13 o 
   3   4   9        2.58        7.83      5.75 o 
  -7   5   9       56.87       63.99      7.16 o 
  -6   5   9        0.18        1.21      3.36 o 
  -5   5   9        0.68        0.00      2.30 o 
  -4   5   9        5.43        2.29      2.83 o 
  -3   5   9        0.29        5.18      2.83 o 
  -2   5   9        0.61        1.91      2.93 o 
  -1   5   9       10.53        8.39      4.07 o 
   0   5   9        4.29        8.80      4.52 o 
   1   5   9       62.59       62.93      7.74 o 
   2   5   9       13.05       17.62      5.29 o 
  -6   6   9       17.45       16.42      5.14 o 
  -5   6   9        0.51       -0.34      4.52 o 
  -4   6   9       61.19       69.53      7.12 o 
  -3   6   9       17.46       25.14      6.82 o 
  -2   6   9        4.50        5.00      3.59 o 
  -1   6   9       81.93       95.12      9.01 o 
   0   6   9       39.02       43.01      6.61 o 
   1   6   9        4.42       19.50      7.46 o 
  -5   7   9        2.12        7.51      5.64 o 
  -4   7   9        2.83        5.86      4.61 o 
  -3   7   9        6.17        3.29      4.95 o 
  -2   7   9        4.67       10.19      4.31 o 
  -1   7   9        7.92        7.07      4.96 o 
  -8   0  10        1.23        3.32      6.41 o 
  -7   0  10       44.26       50.45     13.88 o 
  -6   0  10      199.32      190.00     12.53 o 
  -5   0  10        5.19       14.91      6.99 o 
  -4   0  10       23.71       20.46      6.66 o 
  -3   0  10       40.44       41.64      8.16 o 
  -2   0  10       95.70       93.95     10.36 o 
  -1   0  10       78.15       78.78      8.39 o 
   0   0  10      176.34      180.15     12.35 o 
   1   0  10        2.60       -1.95      4.25 o 
   2   0  10        9.66        7.78      5.78 o 
  -8   1  10        5.66        4.13      5.48 o 
  -7   1  10        1.55        2.59      3.77 o 
  -6   1  10        9.34       23.24      4.59 o 
  -5   1  10        0.53       -3.24      3.24 o 
  -4   1  10        1.41        7.79      4.92 o 
  -3   1  10       15.98       15.77      4.49 o 
  -2   1  10      296.53      301.12     12.27 o 
  -1   1  10       29.11       25.45      4.33 o 
   0   1  10        1.19        4.13      3.47 o 
   1   1  10        0.06       -2.75      4.51 o 
   2   1  10        3.47        4.71      4.42 o 
  -8   2  10        1.79        0.54      3.89 o 
  -7   2  10       14.30        9.94      5.28 o 
  -6   2  10        5.29        2.35      3.51 o 
  -5   2  10       11.37       14.61      5.91 o 
  -4   2  10        0.98        2.01      3.34 o 
  -3   2  10        0.81        1.21      3.09 o 
  -2   2  10       55.27       46.39      5.59 o 
  -1   2  10        7.12       18.31      4.84 o 
   0   2  10        0.46        3.78      3.36 o 
   1   2  10        7.84        8.27      5.62 o 
   2   2  10        3.60       10.78      8.11 o 
  -7   3  10       46.81       52.27      8.09 o 
  -6   3  10        5.78       -0.51      5.13 o 
  -5   3  10        6.61        8.98      5.79 o 
  -4   3  10        1.98       -1.07      2.92 o 
  -3   3  10        1.78        3.61      3.71 o 
  -2   3  10       18.90       23.20      4.59 o 
  -1   3  10       24.12       28.92      5.49 o 
   0   3  10       28.58       29.92      6.24 o 
   1   3  10       16.62       24.50      7.11 o 
   2   3  10        2.41       -2.91      4.66 o 
  -7   4  10       17.84       14.96      6.34 o 
  -6   4  10        0.03        8.74      7.83 o 
  -5   4  10        1.78        7.85      4.33 o 
  -4   4  10        2.37        2.50      3.55 o 
  -3   4  10       59.81       73.91      6.38 o 
  -2   4  10       17.21       26.90      5.70 o 
  -1   4  10       39.08       36.15      7.39 o 
   0   4  10        0.17       -5.25      5.25 o 
   1   4  10        0.75        4.30      4.05 o 
  -6   5  10       26.17       34.49      9.61 o 
  -5   5  10        2.72       14.61      5.18 o 
  -4   5  10        0.12       -0.68      3.19 o 
  -3   5  10        2.87        3.19      4.52 o 
  -2   5  10       15.05       10.57      4.85 o 
  -1   5  10        0.02       -4.01      5.06 o 
   0   5  10       11.74       31.71      7.46 o 
  -3   6  10       18.29       17.87      6.01 o 
  -2   6  10        1.42        3.62      3.99 o 
  -6   1  11       29.62       24.87      5.89 o 
  -5   1  11        0.14       -0.92      3.64 o 
  -4   1  11        5.63        0.22      3.29 o 
  -3   1  11       18.31       18.10      4.98 o 
  -2   1  11       54.63       62.31      8.50 o 
  -1   1  11      175.79      164.69     10.96 o 
   0   1  11       10.14       20.72      4.98 o 
  -6   2  11        5.83        9.26      8.67 o 
  -5   2  11       11.45       11.23      4.26 o 
  -4   2  11        5.97        7.02      4.20 o 
  -3   2  11        6.69       16.17      5.36 o 
  -2   2  11        8.12        2.58      3.75 o 
  -1   2  11       34.92       36.83      6.86 o 
   0   2  11        9.29       12.34      5.72 o 
  -5   3  11        8.85        9.14      5.12 o 
  -4   3  11       18.74       25.15      6.62 o 
  -3   3  11        7.22        3.75      4.33 o 
  -2   3  11       11.29       13.74      5.10 o 
  -1   3  11        9.92       10.66      5.61 o 
                                                 
